# Supplementary material for: The Hartung-Knapp-Sidik-Jonkman method for random effects meta-analysis is straightforward and considerably outperforms the standard DerSimonian-Laird method
Source: BMC Med Res Methodol. 2014 Feb 18;14:25. doi: 10.1186/1471-2288-14-25 (PMC4015721; doi:10.1186/1471-2288-14-25)
Supplement: Additional file 1 — Excel template for the conversion of DL to HKSJ results (Web material). [file 1471-2288-14-25-S1.xlsx]

## Sheet: Continuous outcomes
Conversion from DerSimonian-Laird results to Hartung-Knapp-Sidik-Jonkman results - Continuous outcomes
By: Joanna IntHout
Version: December 2013
Article reference, disclaimer and contact details: see last sheet
Example table 3 from article
NOTE: Adapt values in the yellow cells
Calculation of t-value
Confidence level			95	(default 95% Confidence Interval; change into 99 for 99% Confidence Interval)
Number of studies			5
Corresponding t-value			2.77645
Reported DL pooled effect			-0.39
Number of decimals required in Confidence Interval			2
	Reported DL results			Calculated HKSJ weights				HKSJ Results
study	weight	study effect		(yi - y)2	wi * (yi - y)2
	wi	yi
1	24	-0.04		0.1225	2.94			SE HKSJ		0.225367
2	22.2	-0.07		0.1024	2.27328			Point estimate		-0.39
3	21.3	-0.31		0.0064	0.13632			CI_lower		-1.02
4	15.5	-1.36		0.9409	14.584			CI_upper		0.24
5	17	-0.54		0.0225	0.3825
6				0	0			t-value		-1.73051
7				0	0			degrees of freedom		4
8				0	0			p-value		0.158587
9				0	0
10				0	0
11				0	0			SE	Standard error
12				0	0			DL	DerSimonian-Laird result
13				0	0			HKSJ	Hartung-Knapp-Sidik-Jonkman result
14				0	0			CI	Confidence Interval
15				0	0
16				0	0
17				0	0
18				0	0
19				0	0
20				0	0
Sum	100				20.3161

## Sheet: Ratio outcomes (OR, RR, HR)
Conversion from DerSimonian-Laird results to Hartung-Knapp-Sidik-Jonkman results - Ratio outcomes (OR, RR, HR)
By: Joanna IntHout
Version: December 2013
Article reference, disclaimer and contact details: see last sheet
Example table 4 from article
NOTE: Adapt values in the yellow cells
Calculation of t-value
Confidence level			95	(default 95% Confidence Interval; change into 99 for 99% Confidence Interval)
Number of studies			10
Corresponding t-value			2.26216
Reported DL pooled effect			0.86
Pooled DL effect on ln-scale			-0.150823
Number of decimals required in Confidence Interval			2
	Reported DL results			Calculated HKSJ weights				HKSJ Results
study	weight	study effect	ln(study effect)	(ln(yi)–ln(y))2	wi*(ln(yi)–ln(y))2
	wi	yi	ln(yi)
1	5	0.81	-0.210721	0.00358779	0.0179389			SE HKSJ		0.0470151
2	2.1	0.67	-0.400478	0.0623275	0.130888			Point estimate		0.86
3	11.5	0.8	-0.223144	0.00523028	0.0601482			CI_lower		0.77
4	46.7	0.91	-0.0943107	0.00319363	0.149143			CI_upper		0.96
5	2.9	0.56	-0.579818	0.184037	0.533708
6	9.3	0.98	-0.0202027	0.0170616	0.158673			t-value		-3.20797
7	3.9	1.24	0.215111	0.133908	0.522241			degrees of freedom		9
8	12.7	0.75	-0.287682	0.0187304	0.237877			p-value		0.0106937
9	3.9	0.95	-0.0512933	0.00990614	0.0386339
10	2	0.66	-0.415515	0.0700621	0.140124
11			0	0	0			SE	Standard error
12			0	0	0			DL	DerSimonian-Laird result
13			0	0	0			HKSJ	Hartung-Knapp-Sidik-Jonkman result
14			0	0	0			CI	Confidence Interval
15			0	0	0
16			0	0	0
17			0	0	0
18			0	0	0
19			0	0	0
20			0	0	0
Sum	100				1.98937

## Sheet: Reference, contact, disclaimer
This excel book contains supplemental information to the following paper:
The Hartung-Knapp-Sidik-Jonkman method for random effects meta-analysis is straightforward and considerably outperforms the standard DerSimonian-Laird method
Joanna IntHout, John P.A. Ioannidis, George F. Borm
BMC Medical Research Methodology, 2014
Contact details
Joanna IntHout
Radboud university medical center, Biostatics, Department for Health Evidence, Nijmegen, The Netherlands
Email:	Joanna.IntHout@radboudumc.nl
Disclaimer
This excel book was created with Excel 2007. Please contact the author in case of problems.
Copyright (C) 2013, Joanna IntHout
This program is free software: you can redistribute it and/or modify
it under the terms of the GNU General Public License as published by
the Free Software Foundation, either version 3 of the License, or
any later version.
This program is distributed in the hope that it will be useful,
but WITHOUT ANY WARRANTY; without even the implied warranty of
MERCHANTABILITY or FITNESS FOR A PARTICULAR PURPOSE. See the
GNU General Public License for more details.
The GNU General Public Licence (GPL) can be found at <http://www.gnu.org/licenses/>.
